# Supplementary material for: Development of nomograms to predict axillary lymph node status in breast cancer patients
Source: BMC Cancer. 2017 Aug 23;17:561. doi: 10.1186/s12885-017-3535-7 (PMC5569510; doi:10.1186/s12885-017-3535-7)
Supplement: Supplementary file 1 — Model performance of the full models and the variants. This table showed the performance of the full models and their variants. (XLSX 42 kb) [file 12885_2017_3535_MOESM1_ESM.xlsx]

## Sheet: 工作表1
Table S1, Model performance of the full models and the variants.
	Included variables*	AIC	C-index
			Training Cohort	Vadliation Cohort
Model-A： Predict the risk of having any ALNs(+) in the full populations
Full model	Age, Quadrant, Size, Histology, Grade, LVI, ER, PR, HER2	91202.4	0.789207	0.787438
Variant model 1	Age, Quadrant, Size, Histology, Grade, LVI, HER2	91365.7	0.787828	0.785644
Variant model 2	Age, Quadrant, Size, Histology, Grade, LVI	91373.8	0.787751	0.785775
Variant model 3	Histology, LVI, Size	92660.8	0.769371	0.766903
Variant model 4	LVI only	98828.2	0.686464	0.688968
Variant model 5	Size only	101933	0.739902	0.739657
Model-B： Predict the risk of having N2-3 diseases in patients with known ALNs(+)**.
Full model	Age, Quadrant, Size, Histology, Grade, LVI, HER2	18801.8	0.679996	0.676961
Variant model 1	Quadrant, Size, Histology, Grade, LVI, HER2	18825.9	0.678142	0.674653
Variant model 2	Size, Histology, Grade, LVI, HER2	18851.4	0.675472	0.670559
Variant model 3	Histology, Grade, Size	19297	0.642467	0.631848
Variant model 4	LVI only	19684.1	0.600039	0.60193
Variant model 5	Size only	19324	0.645193	0.630142
*Variables significantly associated with N-stage, shown in Table 2, were all included in the full model, except of race. In model-A, ER and PR were excluded, as the differences of the probability of N0 for patients with different ER/PR status were less than 5%. In model-B, ER, PR and HER2 were excluded, as the differences of the probability of N0 caused by these variables were less than 10%. In m…
