# Supplementary material for: Development of nomograms to predict axillary lymph node status in breast cancer patients
Source: BMC Cancer. 2017 Aug 23;17:561. doi: 10.1186/s12885-017-3535-7 (PMC5569510; doi:10.1186/s12885-017-3535-7)
Supplement: Supplementary file 3 — Sensitivity analysis of the model performance in population with different sample sizes. We used different populations with different sample size to assess the performance and the robustness of the models. (XLSX 41 kb) [file 12885_2017_3535_MOESM3_ESM.xlsx]

## Sheet: 工作表1
Supplementary Table 2, Sensitivity analysis of the model performance in population with different sample sizes
Model performance	Study cohort	Endpoints	Sample Size*
			500	5000	50000
ROC	Training cohort	Any ALNs(+)	0.790±0.027	0.788±0.007	0.788±0.002
		pN2-3**	0.680±0.023	0.680±0.006	0.680±0.001
	Validation cohort	Any ALNs(+)	0.785±0.026	0.786±0.007	0.786±0.002
		pN2-3**	0.676±0.022	0.676±0.006	0.680±0.001
Estimation error	Training cohort	Any ALNs(+)	0.044±0.012	0.015±0.004	0.008±0.001
		pN2-3**	0.052±0.012	0.016±0.004	0.008±0.001
	Validation cohort	Any ALNs(+)	0.043±0.010	0.017±0.004	0.012±0.001
		pN2-3**	0.057±0.014	0.029±0.004	0.028±0.001
* Bootstrap resample N=200. The AUC values were expressed as mean ±SD in each cell. SD, standard deviation. **Predicting the risk of having pN2-3 diseases in patients with positive ALNs(+).

## Sheet: 工作表2
		0.034±0.009	0.032±0.008	0.021±0.006	0.039±0.009	0.035±0.008	0.020±0.005
		0.011±0.003	0.010±0.003	0.007±0.002	0.029±0.004	0.025±0.004	0.008±0.002
		0.005±0.001	0.003±0.001	0.004±0.001	0.029±0.001	0.025±0.001	0.006±0.001
